# Supplementary material for: GSDMD Mediates LPS-Induced Septic Myocardial Dysfunction by Regulating ROS-dependent NLRP3 Inflammasome Activation
Source: Front Cell Dev Biol. 2021 Nov 8;9:779432. doi: 10.3389/fcell.2021.779432 (PMC8606561; doi:10.3389/fcell.2021.779432)
Supplement: Supplementary file 1 [file Table1.xlsx]

## Sheet: fig.1
B EF
con						6 h						12 h						24 h
74.9165	68.7264	67.8158	74.0377	70.5092	70.2671	60.9402	68.7264	58.7452	51.6494	54.216	58.6312	37.4043	41.7806	40.7979	45.56	48.408	41.7806	50.6551	47.9044	47.8248	44.694	41.0951	45.56
C FS
con						6 h						12 h						24 h
42.2901	37.1001	36.6551	42.0349	38.762	37.6238	31.6871	37.1001	29.3175	25.5559	27.2837	30	17.233	19.7572	19.2343	21.9501	24.1024	19.7572	25.0842	23.0056	23.0057	21.3777	19.5324	21.9501
D CK-MB
con						6 h						12 h						24 h
84.018	71.06	64.372	69.388	73.568	51.832	136.686	152.152	140.03	127.908	133.76	117.876	187.682	200.222	213.18	226.138	221.958	206.492	237.842	199.804	172.634	219.032	211.09	220.704
E LDH
con						6 h						12 h						24 h
83.9878	98.3973	80.04	73.1094	82.8693	73.4603	162.396	161.497	135.66	134.783	165.795	165.072	191.5	182.573	197.4	182.837	195.448	225.758	189.614	181.389	202.269	212.555	188.715	217.687
G
con						6 h						12 h						24 h
0.693069	0.990099	0.792079	1.08911	1.28713	1.18812	3.69208	3.35644	4.02772	4.36337	2.34951	2.68515	4.62376	3.69901	5.08614	5.81287	3.53366	5.54852	4.49257	5.30941	4.08416	4.90099	3.26733	2.85891

## Sheet: fig.2
C EF
WT CON								G CON								WT LPS								G LPS
64.1165	53.1126	72.2921	67.1797	73.2382	77.5791	70.5478	65.6121	59.0576	63.8236	69.5262	54.6003	72.9394	70.243	70.3515	72.1379	29.6124	44.9702	29.5402	33.5407	41.7922	35.6407	33.0016	34.6013	48.1039	47.8204	56.2958	50.0183	55.0377	50.0972	52.3584	50.6057
D FS
WT CON								G CON								WT LPS								G LPS
33.5937	26.8072	40.625	36.478	41.0072	45.4811	39.2769	35.7109	30.5733	33.9623	38.0952	27.933	41.1392	39.0054	38.8186	40.3963	13.3803	21.7105	13.4615	15.3846	20	16.6667	14.6642	16.3043	23.4483	23.9514	28.5714	24.4444	27.5552	24.6575	26.4368	25.2941
E cTnI
WT CON						G CON						WT LPS						G LPS
77.8747	39.6698	0	0	25.7103	61.7111	567.192	661.969	830.218	786.135	674.459	980.833	0	0	83.7524	63.1805	60.2417	35.2616	273.308	371.759	333.554	268.165	293.879	329.88
F CKMB
WT CON								G CON								WT LPS								G LPS
66.6013	60.4707	60.7493	64.372	88.616	49.0453	77.4693	75.24	49.8813	55.176	81.6493	84.436	62.4213	64.372	57.684	74.404	202.312	197.296	217.36	219.032	238.817	239.096	255.259	228.507	153.545	160.233	139.891	113.417	108.68	130.695	114.253	117.319
G LDH
WT CON								G CON								WT LPS								G LPS
91.621	108.302	93.8808	88.4984	92.8741	84.6567	78.6785	70.9541	88.9298	105.447	92.4222	93.2028	98.5647	82.3558	77.9184	70.913	209.562	184.211	173.385	195.263	198.201	224.333	223.429	219.587	140.802	142.918	134.434	128.148	135.03	134.146	124.367	135.03
I
WT CON					G CON					WT LPS					G LPS
4.57143	2.33918	3.60825	3.125	4.73373	3.50877	5.31915	2.5641	4.10256	3.15789	18.1818	20	16.7464	14.486	15.2381	9.46746	8.1761	8.28729	7.30337	8.37696
A
No.	Time after challenge with LPS (days)	WT + LPS	Gsdmd-/- + LPS
1	1.5	1
2	1.5	1
3	2.5	1
4	3	1
5	4	1
6	7	0
7	7	0
8	7	0
9	7	0
10	7	0
11	7		0
12	7		0
13	7		0
14	7		0
15	7		0
16	7		0
17	7		0
18	7		0
19	7		0
20	7		0

## Sheet: fig.3
A IL-1
WT CON								G CON								WT LPS								G LPS
24.2922	17.055	26.6198	21.8919	25.8197	29.2019	17.9278	19.3825	22.292	27.7472	24.2922	25.4924	19.2007	30.8021	22.1101	16.1094	147.907	133.396	143.179	150.453	139.906	168.128	155.726	162.054	51.4955	30.4384	36.2209	40.2214	36.8392	32.8387	33.3115	37.7484
B TNF-a
WT CON								G CON								WT LPS								G LPS
12.5686	15.5046	12.6948	13.6769	12.0822	13.2391	13.5556	12.0169	12.5852	15.3931	18.2523	15.1146	13.6147	13.5088	12.9845	12.8962	109.002	104.689	140.122	155.629	125.619	111.173	153.332	135.165	56.8054	40.3252	42.308	66.9193	57.342	30.4035	36.3988	40.7469
C IL-1 mRNA
WT CON								G CON								WT LPS								G LPS
0.279533	2.17981	1.24178	1.09447	1.2091	1.00023	0.897075	1.11348	0.444152	0.852499	0.69294	1.35103	1.17193	0.60622	1.15397	1.5209	3.39346	3.75342	4.03067	6.64632	5.66085	4.79618	6.40609	4.98552	3.21918	2.14069	2.54446	1.07034	1.25669	1.00145	2.10077	2.52096
D TNF-a mRNA
WT CON								G CON								WT LPS								G LPS
0.467871	1.23717	1.87432	1.00403	0.918735	1.0792	0.750396	1.23359	0.368942	1.45301	0.38529	1.87037	1.42379	0.767117	1.08568	1.46212	4.2506	3.9297	4.80644	6.41987	7.24034	9.24474	6.7251	7.5897	2.94651	3.38267	1.92511	2.35985	2.17031	1.99811	2.37592	2.54122
F MPO
WT CON					G CON					WT LPS					G LPS
4.38848	4.47396	4.09192	3.13279	3.198	3.41761	2.90057	3.18221	5.10073	4.09076	7.81141	5.44174	5.16354	7.36141	9.05796	5.02802	4.41572	3.58924	5.00215	4.45157
H PP65/P65
WT CON						G CON						WT LPS						G LPS
1.38472	1.08586	1.11548	0.743625	0.779115	0.933707	1.16652	0.784855	0.99299	0.899517	0.867313	1.00056	6.04296	5.39888	3.73483	3.12336	4.58979	3.39486	1.68292	0.789741	1.06802	1.19993	0.8748	0.928683

## Sheet: fig.4
A cell viability
CON			LPS+nigiricin
101.08	96.7995	102.134	86.5424	82.9177	75.3085
B LDH
CON			LPS+nigiricin
0.747168	1.66305	-1.61485	16.7751	12.9429	17.3777
C IL-1b
CON			LPS+nigiricin
23.2433	16.2867	13.6338	45.1152	55.7269	44.5846
D
CON			LPS+nigiricin
1	0.9	1.1	4.143	3.852	4.303
E cell viability
CON			LPS+nigiricin
99.3473	101.93	98.7231	62.1169	63.5074	65.3519
F LDH
CON			LPS+nigiricin
1.72917	0	0.471379	21.3801	22.8712	25.2304
G IL-1b
CON			LPS+nigiricin
18.0418	16.2834	12.7664	70.3135	73.2098	71.0721
H
CON			LPS+nigiricin
0.954719	1.09111	0.954719	4.25714	4.625	4.85714
J cell viability
NC			si-G			NC+LPS+nigiricin			si-G+LPS+nigiricin
102.591	97.4396	99.9771	100.804	98.7808	97.9235	86.4094	89.2707	85.2701	96.3042	95.4545	91.9912
K LDH
NC			si-G			NC+LPS+nigiricin			si-G+LPS+nigiricin
0.565	0.175	-0.38	0.21	0.83	-0.745	8.09	8.7	10.195	1.57	3.345	2.855

## Sheet: fig.5
C
	CON			LPS+nigiricin
NLRP3/GAPDH	0.989793	1.08259	0.927931	1.57748	1.45376	1.68948
cleaved-cas-1/GAPDH	0.968054	1.16166	0.871249	3.78352	3.5818	3.21719
D cck8
	CON				vx-765				MCC 950				LPS+nigiricin				vx-765+LPS+nigiricin				MCC 950 +LPS+nigiricin
	104.942	96.0521	101.128	97.8783	105.908	98.1872	97.2606	94.8838	110.608	101.115	94.5347	96.4415	90.4122	86.6255	84.8798	88.8546	95.3135	96.1998	99.9597	97.2338	92.7085	96.9384	98.2812	100.094
E LDH
	CON			vx-765			MCC 950			LPS+nigiricin			vx-765+LPS+nigiricin			MCC 950 + LPS+nigiricin
	0.0751098	-0.190663	0.283106	1.20753	-0.17333	-0.976427	0.595101	0.722209	-0.17333	13.3349	16.3289	17.0371	3.09189	4.58314	5.1474	2.9825	3.64463	4.99194
F IL-1
	CON			vx-765			MCC 950			LPS+nigiricin			vx-765+LPS+nigiricin			MCC 950 + LPS+nigiricin
	25.6157	24.5991	22.4177	25.5946	27.5854	24.6415	25.1498	26.3146	26.2511	49.9716	48.6161	49.188	31.9906	29.5127	30.7622	32.3083	34.3415	29.6186
G
	WT CON						G CON						WT LPS						G LPS
NLRP3/GAPDH	1.68571	1.01429	0.885714	0.642857	0.957143	0.828571	1.04286	0.771429	1.27143	1.01429	0.9	1.01429	6.67143	5.9	5.88571	5.81429	6.9	6.3	3.6	1.77143	4.35714	2.82857	2.67143	1.45714
cleaved-cas-1/GAPDH	0.793651	1.01587	1.1746	0.825397	1.14286	1.04762	0.984127	1.23809	0.920635	0.793651	1.11111	1.07936	7.42857	8.06349	6.8254	8.47619	5.90476	7.04762	1.23809	1.30159	1.07936	1.1746	1.36508	1.42857
H
	NC			NC+LPS+nigiricin			si-G			si-G+LPS+nigiricin
NLRP3/GAPDH	1.07407	0.920078	1.00585	1.54446	1.51483	1.48643	1.01996	1.03602	0.972868	0.934664	1.10381	0.974806
cleaved-cas-1/GAPDH	1.03321	0.97171	0.99631	3.75	3.18987	3.19753	0.904762	1.07595	1.02469	1.03571	1.1519	1.06173
I
	NC			si-G			NC+LPS+nigiricin			si-G+LPS+nigiricin
	34.4281	41.99	29.9706	47.4028	38.4346	34.7996	64.7819	57.3526	49.4989	42.9983	47.2436	44.2984

## Sheet: fig.6
A
WT CON						WT LPS
1.02439	1.31707	1.17073	0.731708	0.878049	0.878049	18.1464	19.6098	19.7561	13.7561	16.8293	15.3659
B
CON			LPS+nigiricin
1.22222	1	0.777778	12.6667	9.66667	10.8889
D ATP
NC			si-G			NC+LPS+nigiricin			si-G+LPS+nigiricin
3.97442	3.79916	4.21468	3.95787	3.7844	4.19765	1.78417	1.53663	1.7243	2.60778	2.25734	3.05573
F MDA
WT CON					G CON					WT LPS					G LPS
11.772	11.9541	8.36448	6.10477	7.02235	8.43183	8.90324	9.41003	10.1201	9.69631	14.573	18.6275	12.9241	18.4464	16.3131	12.5017	17.1737	12.4378	11.6784	10.656
G SOD
WT CON					G CON					WT LPS					G LPS
47.4722	40.3693	43.7953	44.6934	48.3063	37.2744	38.4933	43.0463	48.0331	45.4442	28.025	24.2638	25.4257	24.7523	32.7637	30.4295	42.6562	35.4473	38.7862	32.009
